# Supplementary material for: Co-Complexes-Based Self-Oscillating Gels Driven by the Belousov–Zhabotinsky Reaction
Source: Gels. 2024 Aug 26;10(9):552. doi: 10.3390/gels10090552 (PMC11431249; doi:10.3390/gels10090552)
Supplement: Supplementary file 1 [file gels-10-00552-s001.zip]

Archive with 3 entries (2 files):
- gels-3153304-supplementary/
- gels-3153304-supplementary/Movie S1 (sped up 32 times).mp4
- gels-3153304-supplementary/Movie S2 (sped up 32 times).mp4
